# Supplementary material for: ESBL-producing Klebsiella pneumoniae gut colonisation and subsequent health-care associated bacteraemia in preterm newborns: a descriptive cohort with nested case–control study
Source: Epidemiol Infect. 2025 Oct 6;153:e121. doi: 10.1017/S0950268825100630 (PMC12529433; doi:10.1017/S0950268825100630)
Supplement: Benboubker et al. supplementary material [file S0950268825100630sup001.zip]

Archive with 3 entries (3 files):
- Figure A1.png
- Supplementary Table A1.docx
- Supplementary Table A2.docx
